# Supplementary material for: A Novel Approach to Facial Reanimation and Restoration Following Radical Parotidectomies
Source: J Clin Med. 2024 Apr 14;13(8):2269. doi: 10.3390/jcm13082269 (PMC11051263; doi:10.3390/jcm13082269)
Supplement: Supplementary file 1 [file jcm-13-02269-s001.zip]

Archive with 2 entries (2 files):
- Supplemental Digital Content/Video 1.mp4
- Supplemental Digital Content/Video 2.mp4
